# Supplementary material for: A truncated form of a transcription factor Mamo activates vasa in Drosophila embryos
Source: Commun Biol. 2019 Nov 20;2:422. doi: 10.1038/s42003-019-0663-4 (PMC6868150; doi:10.1038/s42003-019-0663-4)
Supplement: Supplementary file 3 — Supplementary Data 1 [file 42003_2019_663_MOESM3_ESM.xlsx]

## Sheet: Fig.1 d
		st. 9				st. 15
		Wild type	Mamo OE	MamoAF OE		Wild type	Mamo OE	MamoAF OE
		1	1.52729	2.20449		1	1.50069	3.44718
		1	1.49067	1.93239		1	1.45728	2.73985
		1	1.82	1.42826		1	1.93707	2.80709
		1		1.63216
	average	1	1.61266	1.79933	average	1	1.63168	2.99804
	SD	0	0.147375	0.294747	SD	0	0.216668	0.318777
	p-value(two-tailed)	0.000900761			p-value(two-tailed)	0.0145765
							0.00742036

## Sheet: Fig.2 c
		Wild type	MamoAF OE
	data	0.0154373	0.113015
		0.0272053	0.129895
		0.0139733	0.129895
			0.176455
			0.174535
			0.111895
	average	0.018872	0.139281
	SD	0.00592279	0.0265858
	p-value (two-tailed)	0.000245516

## Sheet: Fig.2 d
		vas positive (n)	vas negative (n)	total (n)	vas positive (%)	p-value(two-tailed)
	Wild type	89	15	104	85.5769
	vas d10-3 /+	169	51	220	76.8182
	vas d10-3 / vas d10-3	37	121	158	23.4177	P<0.01
						Fisher's exact test

## Sheet: Fig.2 e
		Wild type	MamoAF OE
	data	0	2
		0	0.295733
		0.150835	0.778232
		0.168667
	average	0.0798753	1.02466
	SD	0.0801238	0.717251
	p-value (one-tailed)	0.0391399

## Sheet: Fig.2 f
			Wild type	MamoAF OE	MamoAF,CBP OE	CBP OE
			1	3.44718	5.82096	1.38269
			1	1.73821	3.31653	0.745487
			1	2.73985	3.39746	1.26431
			1	2.80709	3.62911	0.898884
			1	2.34848	5.75599	1.08037
			1			1.25606
		average	1	2.61616	4.38401	1.07435
		SD	0	0.562992	1.15151	0.232436
		p-value (two-tailed)	0.000131256
				0.0247337

## Sheet: Fig.2 h
		vas positive (n)	vas negative (n)	total (n)	vas positive (%)	p-value(two-tailed)
	Wild type	147	34	181	81.2155
	nej germ line clone	67	137	204	32.8431	P<0.01
						Fisher's exact test

## Sheet: Fig.5 b
			total (n)	%	ALL (n)	p-value(two-tailed)
	Wild type	-	18	60	30
		±	6	20
		+	6	20
	MamoAF OE	-	37	27.6119	134
		±	43	32.0896
		+	54	40.2985
	MmaoAF, OvoA OE	-	58	50.8772	114
		±	36	31.5789
		+	20	17.5439		P<0.01

## Sheet: Fig.5 d
			total (n)	%	ALL (n)	p-value(two-tailed)
	Wild type	-	32	33.3333	96
		±	40	41.6667
		+	24	25
	OvoB OE	-	9	23.6842	38
		±	12	31.5789
		+	17	44.7368		P<0.05 (P=0.0368)

## Sheet: Fig.6 b
			luc2	hRluc	ratio	Relative luciferase activity
	control		32465	999	32.4975	1.00463
			35277	1053	33.5014	1.03567
			32255	1039	31.0443	0.959705
		average	33332.3	1030.33	32.3477	1
	OvoB OE		26122	973	26.8469	0.829946
			31011	1139	27.2265	0.841682
			27069	1016	26.6427	0.823635
		average	28067.3	1042.67	26.9054	0.831754
	MamoAF OE		34281	984	34.8384	1.077
			34717	994	34.9266	1.07972
			31312	909	34.4466	1.06489
		average	33436.7	962.333	34.7372	1.07387			p-value (two tailed)
	OvoB,MamoAF OE		57723	1185	48.7114	1.50587		OvoB-OvoB,MamoAF	0.00510778
			76635	1412	54.2741	1.67783		MamoAF-OvoB,MamoAF	0.0148985
			81685	1224	66.7361	2.06308
		average	72014.3	1273.67	56.5739	1.74893

## Sheet: Fig.6 c
			luc2	hRluc	ratio	Relative luciferase activity
	control		7020	560	12.5357	1.07271
			9173	817	11.2277	0.960775
			7319	648	11.2948	0.966516
		average	7837.33	675	11.686	1
	OvoB OE		6583	507	12.9842	1.11109
			8222	703	11.6956	1.00082
			4215	463	9.10367	0.779021
		average	6340	557.667	11.2612	0.963642
	MamoAF OE		4290	445	9.64045	0.824954
			3397	410	8.28537	0.708997
			4647	510	9.11176	0.779713
		average	4111.33	455	9.01253	0.771221
	OvoB,MamoAF OE		5224	468	11.1624	0.95519
			6274	491	12.778	1.09344
			4102	456	8.99561	0.769774
		average	5200	471.667	10.9787	0.939469

[truncated: 9 more sheets: Fig.6 d, Fig.6 e, Fig.6 f, Sfig.6 c, Sfig.6 f, Sfig.12 a, Sfig.12 b, Sfig.12 c, Sfig.12 d]
